# Supplementary material for: The Regulatory Network of CMPG1-V in Wheat–Blumeria graminis f. sp. tritici Interaction Revealed by Temporal Profiling Using RNA-Seq
Source: Int J Mol Sci. 2020 Aug 19;21(17):5967. doi: 10.3390/ijms21175967 (PMC7504233; doi:10.3390/ijms21175967)
Supplement: Supplementary file 1 [file ijms-21-05967-s001.zip]

Archive with 17 entries (15 files):
- Supplementary/
- Supplementary/Supplementary-figure/
- Supplementary/Supplementary-figure/Supplementary FigureS1.tif
- Supplementary/Supplementary-figure/Supplementary FigureS10.jpg
- Supplementary/Supplementary-figure/Supplementary FigureS2.tif
- Supplementary/Supplementary-figure/Supplementary FigureS3.tif
- Supplementary/Supplementary-figure/Supplementary FigureS4.tif
- Supplementary/Supplementary-figure/Supplementary FigureS5.tif
- Supplementary/Supplementary-figure/Supplementary FigureS6.tif
- Supplementary/Supplementary-figure/Supplementary FigureS7.tif
- Supplementary/Supplementary-figure/Supplementary FigureS8.tif
- Supplementary/Supplementary-figure/Supplementary FigureS9.tif
- Supplementary/Supplementary-figure/Supplementary TableS1.xls
- Supplementary/Supplementary-figure/Supplementary TableS2.xls
- Supplementary/Supplementary-figure/Supplementary TableS3.xls
- Supplementary/Supplementary-figure/Supplementary TableS4.xls
- Supplementary/ijms-885234-Supplementary.pdf
