# Supplementary material for: The Regulatory Network of CMPG1-V in Wheat–Blumeria graminis f. sp. tritici Interaction Revealed by Temporal Profiling Using RNA-Seq
Source: Int J Mol Sci. 2020 Aug 19;21(17):5967. doi: 10.3390/ijms21175967 (PMC7504233; doi:10.3390/ijms21175967)
Supplement: Supplementary file 1 [file ijms-21-05967-s001.zip › Supplementary/Supplementary-figure/Supplementary TableS1.xls]

## Sheet: TableS1
Table S1 Summary of RNA-Seq reads after filtering
Sample	CleanReads Q20（%）	CleanReads Q30（%）	CleanReads Ratio（%）	Mean Length	N50	GCcontent（%）
CMPG1-V-1h-E26	93.73	85.94	90.01	757	1195	53
CMPG1-V-1h-E31	95.3	88.95	94.8	815	1286	52.64
CMPG1-V-1h-Mock	94.49	87.33	92.36	750	1169	52.69
CMPG1-V-8h-E26	93.85	86.19	93.64	772	1214	52.39
CMPG1-V-8h-E31	94.03	86.48	93.84	759	1212	52.78
CMPG1-V-8h-Mock	93.4	85.47	92.26	790	1265	51.79
CMPG1-V-18h-E26	93.67	85.87	93.36	772	1214	52.39
CMPG1-V-18h-E31	93.66	85.81	93.79	759	1212	52.78
CMPG1-V-18h-Mock	93.56	85.71	90.87	790	1265	51.79
CMPG1-V-24h-E26	95.61	89.54	95.17	779	1233	52.59
CMPG1-V-24h-E31	94.01	86.44	93.18	746	1189	52.05
CMPG1-V-24h-Mock	95.59	89.52	91.65	769	1230	52.47
Y158-1h-E26	94.47	87.36	91.63	744	1157	52.86
Y158-1h-E31	94.76	87.81	89.87	766	1210	53.3
Y158-1h-Mock	94.65	87.64	90.14	773	1220	53.41
Y158-8h-E26	95.59	89.48	92.41	825	1303	53.57
Y158-8h-E31	94.48	87.34	91.47	803	1272	53.26
Y158-8h-Mock	93.61	85.67	90.32	779	1240	53.26
Y158-18h-E26	94.58	87.53	91.13	743	1166	52.9
Y158-18h-E31	94.56	87.47	92.35	775	1243	52.53
Y158-18h-Mock	95	88.39	93.7	818	1302	52.64
Y158-24h-E26	93.03	84.63	89.41	735	1152	53.43
Y158-24h-E31	94.96	88.31	94.14	795	1253	52.83
Y158-24h-Mock	94.69	87.75	94.79	798	1261	52.91
