# Supplementary material for: The Regulatory Network of CMPG1-V in Wheat–Blumeria graminis f. sp. tritici Interaction Revealed by Temporal Profiling Using RNA-Seq
Source: Int J Mol Sci. 2020 Aug 19;21(17):5967. doi: 10.3390/ijms21175967 (PMC7504233; doi:10.3390/ijms21175967)
Supplement: Supplementary file 1 [file ijms-21-05967-s001.zip › Supplementary/Supplementary-figure/Supplementary TableS2.xls]

## Sheet: TableS2
Table S2 CMPG1-V interacting proteins identified by yeast two hybrid assay
Gene annotation	classification	ID	Weight
beta-glucosidase	glucan catabolic process	CL16999.Contig6_All	0.11
4-coumarate--CoA ligase	phenylpropanoid metabolic process	Unigene181_All	0.04
protein DETOXIFICATION 19-like	drug transmembrane transport	Unigene63720_All	0.13
heavy metal-associated isoprenylated plant protein 26-like	metal ion transport	Unigene67134_All	0.1
