# Supplementary material for: The Regulatory Network of CMPG1-V in Wheat–Blumeria graminis f. sp. tritici Interaction Revealed by Temporal Profiling Using RNA-Seq
Source: Int J Mol Sci. 2020 Aug 19;21(17):5967. doi: 10.3390/ijms21175967 (PMC7504233; doi:10.3390/ijms21175967)
Supplement: Supplementary file 1 [file ijms-21-05967-s001.zip › Supplementary/Supplementary-figure/Supplementary TableS3.xls]

## Sheet: TableS3
	Table S3 Detailed list of the differentailly expressed genes
Gene	Categories	Unigene ID	Arabidopsis thaliana ID	Identities	Triticum aestivum ID	Identities	Triticum aestivum Position
CYP707A1	Hormone pathways	CL3728.Contig5_All	AT4G19230.1	71.689	TraesCS6A02G271300.1	99.376	chr6A:498006802-498009548
abscisic aldehyde oxidase 3(AAO3)	Hormone pathways	Unigene72129_All	AT2G27150.1	54.188	TraesCS7D02G498100.1	99.457	chr7D:604889375-604903648
PYL2	Hormone pathways	CL10823.Contig1_All	AT2G26040.1	62.147	TraesCS7D02G364600.1	98.98	chr7D:470837323-470838275
PP2C59	Hormone pathways	CL11032.Contig3_All	AT4G31750.1	76.451	TraesCS7A02G423900.1	99.336	chr7A:616747780-616750237
PP2C68	Hormone pathways	Unigene22106_All	AT2G29380.1	53.444	TraesCS5A02G183600.1	100	chr5A:383418336-383419385
PP2C68	Hormone pathways	Unigene18381_All	AT2G29380.1	53.444	TraesCS5A02G183600.1	99.713	chr5A:383418336-383419385
PP2C68	Hormone pathways	Unigene28725_All	AT2G29380.1	53.444	TraesCS5A02G183600.1	100	chr5A:383418336-383419385
SnRK2.5	Hormone pathways	Unigene67857_All	AT5G63650.1	74.841	TraesCS1B02G281100.1	99.034	chr1B:489249385-489253102
CIPK23	Hormone pathways	Unigene23141_All	AT1G30270.1	80.751	TraesCS2B02G271700.1	100	chr2B:373301321-373305756
CIPK19	Hormone pathways	Unigene30394_All	AT4G18700.1	65.948	TraesCS1A02G333800.1	100	chr1A:521629027-521630592
SnRK2.1	Hormone pathways	Unigene41804_All	AT1G78290.2	73.52	TraesCS2A02G493800.1	99.312	chr2A:726029783-726034011
CIPK29	Hormone pathways	Unigene47446_All	AT2G30360.1	44.235	TraesCS2A02G106500.1	98.152	chr2A:58548059-58550982
CIPK29	Hormone pathways	Unigene49646_All	AT2G30360.1	45.232	TraesCS2B02G124100.1	97.018	chr2B:92489631-92490941
SARD1	Hormone pathways	Unigene41545_All	AT5G57580.1	45.093	TraesCS3D02G041800.1	96.644	chr3D:16032112-16034372
UDP-glucosyltransferase	Hormone pathways	Unigene38116_All	AT1G05675.1	42.702	TraesCS2D02G055000.1	93.08	chr2D:22144303-22146318
TGA1	Hormone pathways	CL19267.Contig2_All	AT5G65210.1	62.236	TraesCS3A02G372400.1	93.617	chr3A:623047081-623054386
PR5	Hormone pathways	Unigene146_All	AT5G38280.1	34.958	TraesCS2D02G419800.1	90.397	chr2D:533855971-533858548
PR3	Hormone pathways	Unigene42382_All	AT3G12500.1	73.869	TraesCS2D02G033100.1	98.515	chr2D:12875568-12877603
PR3	Hormone pathways	Unigene47824_All	AT3G12500.1	71.839	TraesCSU02G169600.1	81.215	chrUn:249445982-249447623
COI1	Hormone pathways	Unigene70705_All	AT2G39940.1	72.839	TraesCS1A02G279100.1	100	chr1A:474699335-474703163
jasmonate ZIM domain	Hormone pathways	Unigene61572_All	AT5G13220.3	33.673	TraesCS2D02G285300.1	100	chr2D:361392674-361395409
ethylene receptor-2	Hormone pathways	Unigene14833_All	AT3G23150.2	53.968	TraesCS2A02G000200.1	91.781	chr2A:258830-262973
nitrate reductase	Metabolic signaling pathways	Unigene38911_All	AT1G37130.1	69.111	TraesCS6B02G024900.1	70.286	chr6B:15128191-15134280
glutamine synthetase	Metabolic signaling pathways	CL19806.Contig9_All	AT1G66200.1	85.112	TraesCS6B02G327500.1	100	chr6B:577183711-577187787
Glutamate dehydrogenase	Metabolic signaling pathways	Unigene20952_All	AT5G18170.1	84.672	TraesCS5D02G442000.1	99.757	chr5D:494216160-494219691
ATP-dependent 6-phosphofructokinase 5, chloroplastic-like	Metabolic signaling pathways	Unigene50369_All	AT2G22480.1	66.602	TraesCS7D02G083200.1	99.432	chr7D:49883366-49889314
pyruvate kinase	Metabolic signaling pathways	Unigene65204_All	AT4G26390.1	79.108	TraesCS4B02G174700.1	41.322	chr4B:383095812-383099928
pyruvate dehydrogenase E1 alpha subunit, mitochondrial precursor	Metabolic signaling pathways	Unigene1910_All	AT1G24180.1	79.692	TraesCS6B02G342000.1	51.913	chr6B:601880291-601884370
aldehyde dehydrogenase family 3 member F1-like	Metabolic signaling pathways	Unigene32875_All	AT4G36250.1	51.891	TraesCSU02G066700.1	93.038	chrUn:51895598-51903317
galacturonosyltransferase	Metabolic signaling pathways	Unigene59889_All	AT4G38270.2	60.263	TraesCSU02G105800.1	100	chrUn:92738495-92742079
galacturonosyltransferase	Metabolic signaling pathways	Unigene72853_All	AT4G38270.2	76.667	TraesCSU02G105800.1	100	chrUn:92738495-92742079
galacturonosyltransferase	Metabolic signaling pathways	Unigene74389_All	AT4G38270.2	77.667	TraesCSU02G105800.1	100	chrUn:92738495-92742079
pectinesterase	Metabolic signaling pathways	Unigene63411_All	AT3G24130.1	45.246	TraesCS7A02G120400.1	80	chr7A:77530319-77532414
UDP-glucuronate 4-epimerase 6-like	Metabolic signaling pathways	Unigene53686_All	AT3G23820.1	64.114	TraesCS7B02G153900.1	100	chr7B:204685214-204687519
UDP-glucose 6-dehydrogenase	Metabolic signaling pathways	Unigene43656_All	AT3G29360.2	90	TraesCS5D02G404300.1	87.578	chr5D:469501070-469503575
beta-glucosidase	Metabolic signaling pathways	Unigene28759_All	AT2G44480.5	55.414	TraesCS3D02G440600.1	81.013	chr3D:551200844-551204713
beta-glucosidase	Metabolic signaling pathways	Unigene59325_All	AT2G44480.5	55.414	TraesCS3D02G440600.1	82.013	chr3D:551200844-551204713
trehalose 7-phosphate phosphatase	Metabolic signaling pathways	Unigene46665_All	AT4G12430.1	61.008	TraesCS1D02G213700.1	48.718	chr1D:298692275-298696295
NAD-dependent malic enzyme	Metabolic signaling pathways	Unigene17152_All	AT2G13560.1	85.714	TraesCS2A02G237000.1	91.071	chr2A:306158186-306177284
NAD-dependent malic enzyme	Metabolic signaling pathways	Unigene28986_All	AT2G13560.1	86.792	TraesCS2A02G237000.1	92.453	chr2A:306158186-306177284
CYPPDKZM2	Metabolic signaling pathways	Unigene75092_All	AT4G15530.2	84.314	TraesCS1A02G253200.1	98.305	chr1A:444768026-444776770
transketolase	Metabolic signaling pathways	Unigene2526_All	AT3G60750.1	85.174	TraesCS7D02G066500.1	85.174	chr7D:37285159-37288724
leucyl aminopeptidase	Metabolic signaling pathways	Unigene46510_All	AT5G13940.1	72.746	TraesCS5D02G122300.1	56.936	chr5D:176092281-176109994
psaA	Metabolic signaling pathways	Unigene5769_All	ATCG00350.1	95.867	TraesCS5D02G010900.1	95.867	chr5D:6244418-6246670
F-type H+-transporting ATPase	Metabolic signaling pathways	Unigene75325_All	AT4G09650.1	50.575	TraesCS6A02G303800.1	50.575	chr6A:536770705-536771608
glyceraldehyde-3-phosphate dehydrogenase	Metabolic signaling pathways	Unigene36189_All	AT3G04120.1	85.152	TraesCS6D02G196300.1	90	chr6D:272639825-272642873
tetraspanin-19	Metabolic signaling pathways	Unigene45393_All	AT2G20740.2	46.544	TraesCS2A02G587000.1	98.148	chr2A:777289753-777292597
tetraspanin-19	Metabolic signaling pathways	Unigene31417_All	AT2G20740.2	46.875	TraesCS2B02G596400.1	97.561	chr2B:779850560-779853570
chlorophyll a-b binding protein of LHCII type 1	Metabolic signaling pathways	Unigene25000_All	AT2G34420.1	87.266	TraesCS1D02G411300.1	94.361	chr1D:472560802-472562069
chlorophyll a-b binding protein of LHCII type 1	Metabolic signaling pathways	Unigene11566_All	AT2G34420.1	87.64	TraesCS1B02G432700.1	90.943	chr1B:657271989-657273125
chlorophyll a-b binding protein of LHCII type 1	Metabolic signaling pathways	Unigene19155_All	AT2G34420.1	87.218	TraesCS5D02G357600.1	98.868	chr5D:438359980-438360777
receptor-like protein kinase 5	Network of CMPG1-V module	Unigene33096_All	AT5G25930.1	45.339	TraesCS1D02G344700.1	82.671	chr1D:433213314-433216933
Serine-threonine kinase receptor	Network of CMPG1-V module	CL4316.Contig5_All	AT3G15610.1	80.882	TraesCS5A02G189200.1	99.118	chr5A:391548711-391554182
hexokinase	Network of CMPG1-V module	CL20093.Contig21_All	AT5G25930.1	42.296	TraesCS3D02G276200.1	87.396	chr3D:383109644-383113441
interleukin-1 receptor-associated kinase	Network of CMPG1-V module	Unigene27649_All	AT2G02800.1	70.69	TraesCS4D02G286100.1	100	chr4D:456493885-456497502
serine/threonine-protein kinase	Network of CMPG1-V module	Unigene40477_All	AT2G05940.1	68.405	TraesCS7D02G165300.1	98.214	chr7D:115047816-115049985
serine/threonine-protein kinase SD1-29	Network of CMPG1-V module	CL8366.Contig6_All	AT4G21390.2	43.581	TraesCS2D02G217400.1	99.003	chr2D:180926044-180934087
Protein kinase APK1A	Network of CMPG1-V module	Unigene23414_All	AT2G05940.1	68.405	TraesCS7A02G163300.1	86.798	chr7A:119701737-119704345
Serine/threonine-protein kinase PBS1	Network of CMPG1-V module	CL637.Contig1_All	AT3G59360.1	75.434	TraesCS2A02G348300.1	100	chr2A:587151664-587163420
receptor-like protein kinase FERONIA	Network of CMPG1-V module	CL20266.Contig1_All	AT3G51550.1	61.64	TraesCS5D02G336300.1	98.382	chr5D:425837917-425842000
inactive receptor kinase	Network of CMPG1-V module	CL3809.Contig2_All	AT1G48480.1	52.439	TraesCS4A02G267300.1	99.257	chr4A:579609312-579612899
salicylic acid glucosyltransferase	Network of CMPG1-V module	Unigene21554_All	AT1G05675.1	42.605	TraesCS5A02G149600.1	89.165	chr5A:327573796-327581013
hydroquinone glucosyltransferase-like	Network of CMPG1-V module	Unigene10787_All	AT4G01070.1	32.623	TraesCS7A02G216000.1	99.358	chr7A:182561465-182562874
crocetin glucosyltransferase	Network of CMPG1-V module	CL18448.Contig2_All	AT4G15550.1	39.877	TraesCS3D02G120200.1	87.605	chr3D:75946541-75948546
cyanohydrin beta-glucosyltransferase	Network of CMPG1-V module	Unigene44649_All	AT1G22360.1	52.675	TraesCS5D02G324600.1	95.464	chr5D:416257321-416259242
anthocyanidin 5, 3-O-glucosyltransferase	Network of CMPG1-V module	Unigene43394_All	AT3G16520.3	44.211	TraesCS2B02G012000.1	97.021	chr2B:6178676-6180145
protein O-GlcNAc transferase	Network of CMPG1-V module	Unigene16241_All	AT3G18170.1	44.216	TraesCS1A02G351900.1	98.285	chr1A:536353547-536356836
protein O-GlcNAc transferase	Network of CMPG1-V module	Unigene3983_All	AT3G18170.1	44.473	TraesCS1D02G358500.1	98.799	chr1D:442329733-442333663
WRKY transcription factor 2	Network of CMPG1-V module	Unigene74004_All	AT5G26170.1	81.429	TraesCS3A02G209800.1	91.071	chr3A:374445928-374447068
WRKY transcription factor 2	Network of CMPG1-V module	CL6784.Contig3_All	AT5G56270.1	41.278	TraesCS5B02G257300.1	99.414	chr5B:439723270-439727743
WRKY transcription factor 33	Network of CMPG1-V module	Unigene8084_All	AT2G38470.1	49.148	TraesCS1D02G292700.1	96.271	chr1D:391860635-391863613
Peroxidase 55 precursor	Network of CMPG1-V module	Unigene24158_All	AT5G14130.1	57.827	TraesCS5B02G287600.1	96.33	chr5B:473637610-473639814
peroxidase	Network of CMPG1-V module	Unigene70614_All	AT4G39720.1	68.182	TraesCS7B02G381400.1	65.541	chr7B:646209569-646210468
peroxidase	Network of CMPG1-V module	CL3881.Contig4_All	AT3G14180.1	33.159	TraesCS1B02G420500.1	97.759	chr1B:643559886-643568351
