# Supplementary material for: The Regulatory Network of CMPG1-V in Wheat–Blumeria graminis f. sp. tritici Interaction Revealed by Temporal Profiling Using RNA-Seq
Source: Int J Mol Sci. 2020 Aug 19;21(17):5967. doi: 10.3390/ijms21175967 (PMC7504233; doi:10.3390/ijms21175967)
Supplement: Supplementary file 1 [file ijms-21-05967-s001.zip › Supplementary/Supplementary-figure/Supplementary TableS4.xls]

## Sheet: TableS4
Table S3 The name, sequence of the primer pairs for qRT-PCR
Primer name	Primers sequence ( 5'-3' )	Application
PR1-F	CTGGAGCACGAAGCTGCAG	qRT-PCR Primers for TaPR1
PR1-R	CGAGTGCTGGAGCTTGCAGT
TGA1-F	GGGGTTTTCGTTCGTCTGAG	qRT-PCR Primers for TaTGA1
TGA1-R	GCCACGTTTCCTGAAGATCC
PP2C-F	GGGCTAAAGATGACGACTGC	qRT-PCR Primers for TaPP2C
PP2C-R	GTGGATCCATCACCTCCATC
COI1-F	GAGCTTCTCGCCAAGAATTG	qRT-PCR Primers for TaCOI1
COI1-R	TCATTTGTCCCCATGAAGGT
ETR1-F	CGTACGACATGAACCCCTTC	qRT-PCR Primers for TaETR1
ETR1-R	GAAATTGGCGATCCTCTTGA
NR-F	GCATGATCAACGAGCTCAAC	qRT-PCR Primers for TaNR
NR-R	CAGAAGCACCAGCACCAGTA
GS-F	AGGATCCGGTATCGACATCA	qRT-PCR Primers for TaGS
GS-R	CATTGTGCCTCTTGTTGGTG
LHCII-F	CGCAAAGTATCCTTGCCATT	qRT-PCR Primers for TaLHCII
LHCII-R	AAGAAGCCGAACATGGAGAA
NADME-F	TGGGATTGGTGTTGTGAATG	qRT-PCR Primers for TaNAD-ME
NADME-R	GGACGTGCATCTGGGTCTAT
TSPAN-F	AATCGCCGCTGATGTATTTC	qRT-PCR Primers for TaTSPAN
TSPAN-R	TCGCAAGAATGATTGACAGC
pfkA-F	AAGAGAGAGCACCCCACTGA	qRT-PCR Primers for TapfkA
pfkA-R	GCCAGTAAACCCAGCCATTA
ALDH-F	CGCAATCTACGCTTTCACAA	qRT-PCR Primers for TaALDH
ALDH-R	GGCTGAAAAGCTCAAAGGTG
GLUC-F	CGTTGGCCTTATCCTTTGAC	qRT-PCR Primers for TaGLUC
GLUC-R	GGATGGAAGACGAGAACCAA
TPP-F	CGCCTATTGTGGACAATCCT	qRT-PCR Primers for TaTPP
TPP-R	TGGTGACCATTGGACTGAGA
Tubulin-F	GATGCAGCCAACAACTTCGCC	qRT-PCR Primers for Tubulin
Tubulin-R	CAGTTCCACCTCCAACAGCGT
SnRK2.1-F	TTAGCGAGGATGAGGGAA	qRT-PCR Primers for TaSnRK2.1
SnRK2.1-R	CGACAGTTGACTTCGGTTGA
SnRK2.5-F	TCTGCGACTTCGGATACTCA	qRT-PCR Primers for TaSnRK2.5
SnRK2.5-R	AAGTTCTTGGGGTCCTTGGT
CIPK23-F	CGCTGTCGACTACTGCCATA	qRT-PCR Primers for TaCIPK23
CIPK23-R	ATTGGGAGTTCCACAAGTCG
